# Supplementary material for: Genetic landscape of ESBL producing international clone ST410 of Escherichia coli from pediatric infections in Shenzhen, China
Source: Front Cell Infect Microbiol. 2024 Sep 11;14:1403234. doi: 10.3389/fcimb.2024.1403234 (PMC11422233; doi:10.3389/fcimb.2024.1403234)
Supplement: Supplementary Table 1 — Collected data from the Sequence Read Archive (SRA) at NCBI spanning the years 2009 to 2021. [file Table1.xlsx]

## Sheet: Table-1
a comprehensive summary of the isolates
Bio Project ID	SRA	Source Niche	Collection Year	Country
PRJNA429066	SRR6455978	Human	2009	Australia
PRJEB42922	ERR5355902	Human	2013	Australia
PRJNA429066	SRR6456016	Human	2013	Australia
PRJNA529744	SRR9734750	Human	2013	Australia
PRJNA529744	SRR9734586	Human	2013	Australia
PRJNA398288	SRR5936493	Human	2014	Australia
PRJNA529744	SRR9734819	Human	2014	Australia
PRJNA529744	SRR9734547	Human	2014	Australia
PRJNA529744	SRR9734649	Human	2014	Australia
PRJNA529744	SRR9734855	Human	2015	Australia
PRJNA529744	SRR9734780	Human	2015	Australia
PRJNA529744	SRR9734573	Human	2015	Australia
PRJNA529744	SRR9734564	Human	2015	Australia
PRJNA529744	SRR9734632	Human	2016	Australia
PRJNA529744	SRR9734633	Human	2016	Australia
PRJNA529744	SRR9734634	Human	2016	Australia
PRJNA529744	SRR9734640	Human	2016	Australia
PRJNA529744	SRR15116203	Human	2017	Australia
PRJNA529744	SRR15116170	Human	2017	Australia
PRJNA529744	SRR15116136	Human	2017	Australia
PRJNA529744	SRR15116129	Human	2017	Australia
PRJNA529744	SRR15116127	Human	2017	Australia
PRJNA529744	SRR15116120	Human	2017	Australia
PRJNA565795	SRR10127035	Human	2017	Australia
PRJNA565795	SRR10127015	Human	2017	Australia
PRJNA565795	SRR10127019	Human	2017	Australia
PRJNA565795	SRR10126784	Human	2017	Australia
PRJNA565795	SRR10126801	Human	2017	Australia
PRJNA565795	SRR10127140	Human	2017	Australia
PRJNA565795	SRR10126963	Human	2017	Australia
PRJNA565795	SRR14673665	Human	2017	Australia
PRJNA565795	SRR10126894	Human	2017	Australia
PRJNA529744	SRR15116117	Human	2018	Australia
PRJNA529744	SRR15116114	Human	2018	Australia
PRJNA529744	SRR15116111	Human	2018	Australia
PRJNA529744	SRR15116110	Human	2018	Australia
PRJNA529744	SRR15116103	Human	2018	Australia
PRJNA529744	SRR15116097	Human	2018	Australia
PRJNA529744	SRR15116091	Human	2018	Australia
PRJNA529744	SRR15116077	Human	2018	Australia
PRJNA529744	SRR15116348	Human	2018	Australia
PRJNA565795	SRR14673569	Human	2018	Australia
PRJNA565795	SRR14673568	Human	2018	Australia
PRJNA565795	SRR14673567	Human	2018	Australia
PRJNA565795	SRR14673566	Human	2018	Australia
PRJNA529744	SRR15116332	Human	2019	Australia
PRJNA529744	SRR15116304	Human	2019	Australia
PRJNA529744	SRR15116286	Human	2019	Australia
PRJNA529744	SRR15116265	Human	2019	Australia
PRJNA529744	SRR15116254	Human	2019	Australia
PRJNA529744	SRR15116252	Human	2019	Australia
PRJNA529744	SRR15116241	Human	2019	Australia
PRJNA529744	SRR15116221	Human	2019	Australia
PRJNA529744	SRR15116197	Human	2019	Australia
PRJNA529744	SRR15116177	Human	2020	Australia
PRJNA529744	SRR15116156	Human	2020	Australia
PRJNA701417	SRR13687108	Human	2019	Benin
PRJNA701417	SRR13687107	Human	2019	Benin
PRJNA316786	SRR3999076	Human	2011	Brazil
PRJNA316786	SRR3999067	Human	2011	Brazil
PRJNA578368	SRR10310432	Human	2016	Brazil
PRJEB25898	ERR2861372	Human	2016	Cambodia
PRJEB25898	ERR2861373	Human	2016	Cambodia
PRJEB37551	ERR4019889	Human	2016	Cambodia
PRJNA564992	SRR10147623	Human	2009	Canada
PRJNA564992	SRR10153071	Human	2009	Canada
PRJNA521038	SRR8533628	Human	2010	Canada
PRJNA564992	SRR10233477	Human	2012	Canada
PRJNA390933	SRR5714048	Human	2014	Canada
PRJNA390933	SRR5714040	Human	2014	Canada
PRJNA390933	SRR5714064	Human	2014	Canada
PRJNA390933	SRR5714046	Human	2014	Canada
PRJNA390933	SRR5714073	Human	2014	Canada
PRJNA516477	SRR8541407	Human	2014	Canada
PRJNA564992	SRR10251220	Human	2015	Canada
PRJNA564992	SRR10255011	Human	2015	Canada
PRJNA564992	SRR10506354	Human	2016	Canada
PRJNA564992	SRR11675974	Human	2017	Canada
PRJNA564992	SRR11688499	Human	2017	Canada
PRJNA564992	SRR11688504	Human	2017	Canada
PRJNA564992	SRR11688507	Human	2017	Canada
PRJNA564992	SRR11700219	Human	2017	Canada
PRJNA408214	SRR6059895	Human	2012	China
PRJNA613174	SRR11354603	Human	2012	China
PRJNA418674	SRR6474925	Human	2015	China
PRJNA418674	SRR7026311	Human	2016	China
PRJNA593695	SRR15731832	Human	2016	China
PRJNA595034	SRR12517546	Human	2016	China
PRJNA418674	SRR7026307	Human	2017	China
PRJNA418674	SRR7716575	Human	2017	China
PRJNA593695	SRR15732219	Human	2017	China
PRJNA593695	SRR15732217	Human	2017	China
PRJNA593695	SRR15732131	Human	2017	China
PRJNA595034	SRR12517578	Human	2017	China
PRJNA595034	SRR12517483	Human	2017	China
PRJNA614638	SRR11514692	Human	2017	China
PRJNA650157	SRR14138287	Human	2017	China
PRJNA418674	SRR7188516	Human	2018	China
PRJNA418674	SRR7716572	Human	2018	China
PRJNA541588	SRR9030659	Human	2018	China
PRJNA543602	SRR9088960	Human	2018	China
PRJNA593695	SRR15732076	Human	2018	China
PRJNA779169	SRR16896032	Human	2018	China
PRJNA779169	SRR16896041	Human	2019	China
PRJNA779169	SRR16896040	Human	2019	China
PRJNA931432	SRR24210146	Human	2020	China
PRJNA931432	SRR24210140	Human	2020	China
PRJNA931432	SRR24210137	Human	2020	China
PRJNA931432	SRR24210234	Human	2020	China
PRJNA931432	SRR24223266	Human	2020	China
PRJNA931432	SRR24224911	Human	2020	China
PRJNA931432	SRR24223265	Human	2020	China
PRJNA931432	SRR24223260	Human	2020	China
PRJNA931432	SRR24224929	Human	2020	China
PRJNA931432	SRR24224907	Human	2020	China
PRJNA931432	SRR24224900	Human	2020	China
PRJNA931432	SRR24224899	Human	2020	China
PRJNA951454	SRR24319428	Human	2020	China
PRJNA931432	SRR24457433	Human	2021	China
PRJNA931432	SRR24457422	Human	2021	China
PRJNA931432	SRR24457411	Human	2021	China
PRJNA931432	SRR24457400	Human	2021	China
PRJNA931432	SRR24457395	Human	2021	China
PRJNA931432	SRR24457394	Human	2021	China
PRJNA931432	SRR24457393	Human	2021	China
PRJNA931432	SRR24457392	Human	2021	China
PRJNA931432	SRR24457391	Human	2021	China
PRJNA931432	SRR24457432	Human	2021	China
PRJNA931432	SRR24457431	Human	2021	China
PRJNA931432	SRR24457430	Human	2021	China
PRJNA931432	SRR24457429	Human	2021	China
PRJNA931432	SRR24457428	Human	2021	China
PRJNA931432	SRR24457427	Human	2021	China
PRJNA931432	SRR24457426	Human	2021	China
PRJNA931432	SRR24457425	Human	2021	China
PRJNA931432	SRR24457424	Human	2021	China
PRJNA931432	SRR24457423	Human	2021	China
PRJNA931432	SRR24457421	Human	2021	China
PRJNA931432	SRR24457420	Human	2021	China
PRJNA931432	SRR24457419	Human	2021	China
PRJNA931432	SRR24457418	Human	2021	China
PRJNA931432	SRR24457417	Human	2021	China
PRJNA931432	SRR24457416	Human	2021	China
PRJNA931432	SRR24457415	Human	2021	China
PRJNA931432	SRR24457414	Human	2021	China
PRJNA931432	SRR24457413	Human	2021	China
PRJNA931432	SRR24457412	Human	2021	China
PRJNA931432	SRR24457410	Human	2021	China
PRJNA931432	SRR24457409	Human	2021	China
PRJNA931432	SRR24457408	Human	2021	China
PRJNA931432	SRR24457407	Human	2021	China
PRJNA931432	SRR24457406	Human	2021	China
PRJNA931432	SRR24457405	Human	2021	China
PRJNA931432	SRR24457404	Human	2021	China
PRJNA931432	SRR24457403	Human	2021	China
PRJNA931432	SRR24457402	Human	2021	China
PRJNA931432	SRR24457401	Human	2021	China
PRJNA931432	SRR24457399	Human	2021	China
PRJNA931432	SRR24457398	Human	2021	China
PRJNA931432	SRR24457397	Human	2021	China
PRJEB38543	ERR4180581	Human	2015	Denmark
PRJEB38543	ERR4180582	Human	2015	Denmark
PRJEB38543	ERR4180583	Human	2015	Denmark
PRJEB38543	ERR4180584	Human	2015	Denmark
PRJEB38543	ERR4180575	Human	2016	Denmark
PRJEB38543	ERR4180576	Human	2016	Denmark
PRJEB38543	ERR4180585	Human	2017	Denmark
PRJEB37711	ERR4014049	Human	2018	Denmark
PRJEB37711	ERR4014311	Human	2018	Denmark
PRJEB38543	ERR4180577	Human	2018	Denmark
PRJEB38543	ERR4180578	Human	2018	Denmark
PRJEB38543	ERR4180579	Human	2018	Denmark
PRJEB38543	ERR4180580	Human	2018	Denmark
PRJEB38543	ERR4180586	Human	2018	Denmark
PRJNA593604	SRR10590887	Human	2016	Ethiopia
PRJNA593604	SRR10590882	Human	2016	Ethiopia
PRJEB27274	ERR2639318	Human	2011	France
PRJEB27274	ERR2639270	Human	2012	France
PRJEB27274	ERR2639271	Human	2013	France
PRJEB27274	ERR2639274	Human	2013	France
PRJEB27274	ERR2639275	Human	2013	France
PRJEB27274	ERR2639273	Human	2013	France
PRJEB27274	ERR2639272	Human	2013	France
PRJEB27274	ERR2639269	Human	2013	France
PRJEB27274	ERR2639278	Human	2014	France
PRJEB27274	ERR2639282	Human	2014	France
PRJEB27274	ERR2639288	Human	2014	France
PRJEB27274	ERR2639279	Human	2014	France
PRJEB27274	ERR2639289	Human	2014	France
PRJEB27274	ERR2639283	Human	2014	France
PRJEB27274	ERR2639276	Human	2014	France
PRJEB27274	ERR2639277	Human	2014	France
PRJEB27274	ERR2639316	Human	2014	France
PRJEB27274	ERR2639317	Human	2014	France
PRJEB27274	ERR2639281	Human	2014	France
PRJEB27274	ERR2639280	Human	2014	France
PRJEB27274	ERR2639284	Human	2014	France
PRJEB27274	ERR2639285	Human	2014	France
PRJNA600948	SRR10878371	Human	2014	France
PRJNA600948	SRR10878370	Human	2014	France
PRJEB27274	ERR2639291	Human	2015	France
PRJEB27274	ERR2639292	Human	2015	France
PRJEB27274	ERR2639309	Human	2015	France
PRJEB27274	ERR2639301	Human	2015	France
PRJEB27274	ERR2639293	Human	2015	France
PRJEB27274	ERR2639297	Human	2015	France
PRJEB27274	ERR2639299	Human	2015	France
PRJEB27274	ERR2639300	Human	2015	France
PRJEB27274	ERR2639303	Human	2015	France
PRJEB27274	ERR2639302	Human	2015	France
PRJEB27274	ERR2639296	Human	2015	France
PRJEB27274	ERR2639298	Human	2015	France
PRJEB27274	ERR2639315	Human	2015	France
PRJEB27274	ERR2639305	Human	2015	France
PRJEB27274	ERR2639313	Human	2015	France
PRJEB27274	ERR2639295	Human	2015	France
PRJEB27274	ERR2639304	Human	2015	France
PRJEB27274	ERR2639310	Human	2015	France
PRJEB27274	ERR2639290	Human	2015	France
PRJEB27274	ERR2639294	Human	2015	France
PRJEB27274	ERR2639308	Human	2015	France
PRJEB27274	ERR2639312	Human	2015	France
PRJEB27274	ERR2639314	Human	2015	France
PRJEB27274	ERR2639306	Human	2015	France
PRJEB27274	ERR2639307	Human	2015	France
PRJNA615384	SRR11427759	Human	2017	France
PRJNA615384	SRR11427872	Human	2017	France
PRJNA795027	SRR17460875	Human	2018	France
PRJNA658685	SRR12495203	Human	2018	Gambia
PRJNA658685	SRR12495202	Human	2018	Gambia
PRJNA658685	SRR12495201	Human	2018	Gambia
PRJNA658685	SRR12495205	Human	2018	Gambia
PRJNA616452	SRR11454330	Human	2010	Germany
PRJNA616452	SRR11454391	Human	2011	Germany
PRJNA616452	SRR11454389	Human	2011	Germany
PRJNA616452	SRR11454410	Human	2012	Germany
PRJNA616452	SRR11454409	Human	2012	Germany
PRJNA616452	SRR11454406	Human	2012	Germany
PRJNA616452	SRR11454405	Human	2012	Germany
PRJNA616452	SRR11454388	Human	2012	Germany
PRJNA616452	SRR11454387	Human	2012	Germany
PRJNA616452	SRR11454386	Human	2012	Germany
PRJNA616452	SRR11454383	Human	2012	Germany
PRJNA616452	SRR11454382	Human	2012	Germany
PRJNA616452	SRR11454380	Human	2012	Germany
PRJNA616452	SRR11454378	Human	2012	Germany
PRJNA616452	SRR11454377	Human	2012	Germany
PRJEB8084	ERR712485	Human	2013	Germany
PRJEB8084	ERR712511	Human	2013	Germany
PRJEB8084	ERR712587	Human	2014	Germany
PRJEB8084	ERR712589	Human	2014	Germany
PRJEB8084	ERR712630	Human	2014	Germany
PRJEB8084	ERR712659	Human	2014	Germany
PRJEB8084	ERR712635	Human	2014	Germany
PRJEB8084	ERR712668	Human	2014	Germany
PRJEB8084	ERR712775	Human	2014	Germany
PRJNA616452	SRR11454085	Human	2015	Germany
PRJNA616452	SRR11454265	Human	2015	Germany
PRJNA616452	SRR11454320	Human	2015	Germany
PRJNA616452	SRR11454068	Human	2015	Germany
PRJEB42370	ERR5432575	Human	2019	Germany
PRJNA732846	SRR14656176	Human	2019	Germany
PRJNA473419	SRR13674117	Human	2018	Ghana
PRJEB19435	ERR1981602	Human	2016	Ireland
PRJNA574233	SRR10188483	Human	2013	Israel
PRJNA574233	SRR10188482	Human	2014	Israel
PRJNA574233	SRR10188471	Human	2014	Israel
PRJNA574233	SRR10188460	Human	2014	Israel
PRJNA574233	SRR10188449	Human	2014	Israel
PRJNA574233	SRR10188438	Human	2014	Israel
PRJNA574233	SRR10188431	Human	2014	Israel
PRJNA574233	SRR10188430	Human	2014	Israel
PRJNA574233	SRR10188429	Human	2014	Israel
PRJNA574233	SRR10188428	Human	2014	Israel
PRJNA574233	SRR10188481	Human	2014	Israel
PRJNA574233	SRR10188480	Human	2014	Israel
PRJNA574233	SRR10188479	Human	2014	Israel
PRJNA574233	SRR10188478	Human	2014	Israel
PRJNA574233	SRR10188477	Human	2014	Israel
PRJNA574233	SRR10188476	Human	2014	Israel
PRJNA574233	SRR10188475	Human	2014	Israel
PRJNA574233	SRR10188474	Human	2014	Israel
PRJNA574233	SRR10188473	Human	2014	Israel
PRJNA574233	SRR10188472	Human	2014	Israel
PRJNA574233	SRR10188470	Human	2014	Israel
PRJNA574233	SRR10188469	Human	2014	Israel
PRJNA574233	SRR10188468	Human	2014	Israel
PRJNA574233	SRR10188467	Human	2014	Israel
PRJNA574233	SRR10188466	Human	2014	Israel
PRJNA574233	SRR10188465	Human	2014	Israel
PRJNA574233	SRR10188464	Human	2014	Israel
PRJNA574233	SRR10188463	Human	2014	Israel
PRJNA574233	SRR10188462	Human	2014	Israel
PRJNA574233	SRR10188461	Human	2014	Israel
PRJNA574233	SRR10188459	Human	2014	Israel
PRJNA574233	SRR10188458	Human	2014	Israel
PRJNA574233	SRR10188457	Human	2014	Israel
PRJNA574233	SRR10188456	Human	2014	Israel
PRJNA574233	SRR10188455	Human	2014	Israel
PRJNA574233	SRR10188454	Human	2014	Israel
PRJNA574233	SRR10188453	Human	2014	Israel
PRJNA574233	SRR10188452	Human	2015	Israel
PRJNA574233	SRR10188451	Human	2015	Israel
PRJNA574233	SRR10188450	Human	2015	Israel
PRJNA574233	SRR10188448	Human	2015	Israel
PRJNA574233	SRR10188447	Human	2015	Israel
PRJNA574233	SRR10188446	Human	2015	Israel
PRJNA574233	SRR10188445	Human	2015	Israel
PRJNA574233	SRR10188444	Human	2015	Israel
PRJNA574233	SRR10188443	Human	2015	Israel
PRJNA574233	SRR10188442	Human	2015	Israel
PRJNA574233	SRR10188441	Human	2015	Israel
PRJNA574233	SRR10188440	Human	2015	Israel
PRJNA574233	SRR10188439	Human	2015	Israel
PRJNA574233	SRR10188437	Human	2015	Israel
PRJNA574233	SRR10188436	Human	2015	Israel
PRJNA574233	SRR10188435	Human	2015	Israel
PRJNA574233	SRR10188434	Human	2015	Israel
PRJNA574233	SRR10188433	Human	2015	Israel
PRJNA574233	SRR10188432	Human	2015	Israel
PRJEB22077	ERR2088799	Human	2017	Italy
PRJNA560785	SRR10006026	Human	2015	Laos
PRJNA398288	SRR7828686	Human	2016	Lebanon
PRJEB48998	ERR7436860	Human	2019	Madagascar
PRJEB48998	ERR7436881	Human	2019	Madagascar
PRJDB5126	DRR275284	Human	2018	Myanmar [Burma]
PRJDB5126	DRR165509	Human	2018	Myanmar [Burma]
PRJNA253300	SRR1508875	Human	2011	Nepal
PRJEB40103	ERR4554406	Human	2013	Netherlands
PRJEB40103	ERR4557056	Human	2013	Netherlands
PRJNA592140	SRR11871273	Human	2016	Netherlands
PRJNA531554	SRR10286059	Human	2016	New Zealand
PRJNA531554	SRR10286326	Human	2016	New Zealand
PRJNA293225	SRR13000495	Human	2019	Nigeria
PRJNA293225	SRR13001400	Human	2019	Nigeria
PRJNA293225	SRR13001399	Human	2019	Nigeria
PRJNA293225	SRR13001393	Human	2019	Nigeria
PRJNA293225	SRR13001391	Human	2019	Nigeria
PRJNA293225	SRR13000489	Human	2020	Nigeria
PRJNA293225	SRR13001288	Human	2020	Nigeria
PRJNA293225	SRR13001317	Human	2020	Nigeria
PRJNA293225	SRR13001312	Human	2020	Nigeria
PRJNA293225	SRR13001302	Human	2020	Nigeria
PRJNA293225	SRR13001301	Human	2020	Nigeria
PRJNA293225	SRR13001296	Human	2020	Nigeria
PRJNA293225	SRR13001385	Human	2020	Nigeria
PRJNA293225	SRR13001383	Human	2020	Nigeria
PRJNA293225	SRR13001404	Human	2020	Nigeria
PRJNA544438	SRR9113458	Human	2015	Oman
PRJNA544438	SRR9113468	Human	2015	Oman
PRJNA544438	SRR9113479	Human	2015	Oman
PRJEB39293	ERR5685364	Human	2015	Pakistan
PRJEB39293	ERR5685365	Human	2015	Pakistan
PRJEB39293	ERR5685367	Human	2015	Pakistan
PRJEB39293	ERR5685369	Human	2015	Pakistan
PRJEB39293	ERR5685384	Human	2015	Pakistan
PRJEB39293	ERR5685329	Human	2015	Pakistan
PRJEB39293	ERR5685408	Human	2015	Pakistan
PRJNA645311	SRR12204408	Human	2019	Pakistan
PRJNA645311	SRR12204403	Human	2019	Pakistan
PRJNA656934	SRR12570022	Human	2015	Qatar
PRJNA656934	SRR12569983	Human	2015	Qatar
PRJNA656934	SRR12569955	Human	2016	Qatar
PRJNA656934	SRR12569952	Human	2016	Qatar
PRJNA656934	SRR12569243	Human	2017	Qatar
PRJNA656934	SRR12569947	Human	2017	Qatar
PRJNA656934	SRR12569231	Human	2017	Qatar
PRJNA656934	SRR12570008	Human	2017	Qatar
PRJNA564977	SRR10123250	Human	2018	Qatar
PRJNA599369	SRR11348053	Human	2018	Qatar
PRJNA599369	SRR11347902	Human	2018	Qatar
PRJNA599369	SRR11348019	Human	2018	Qatar
PRJNA667192	SRR12898974	Human	2018	Qatar
PRJNA667192	SRR12898947	Human	2019	Qatar
PRJNA667192	SRR12898939	Human	2019	Qatar
PRJNA667192	SRR12898936	Human	2019	Qatar
PRJNA667192	SRR14292233	Human	2020	Qatar
PRJNA667192	SRR14292220	Human	2020	Qatar
PRJEB42795	ERR5696714	Human	2014	Rwanda
PRJEB42795	ERR5696715	Human	2014	Rwanda
PRJEB42795	ERR5696721	Human	2014	Rwanda
PRJEB42795	ERR5696739	Human	2014	Rwanda
PRJEB42795	ERR5696820	Human	2014	Rwanda
PRJEB42795	ERR5696749	Human	2014	Rwanda
PRJEB17503	ERR1720665	Human	2014	Saudi Arabia
PRJEB17503	ERR1720662	Human	2014	Saudi Arabia
PRJEB17503	ERR1720664	Human	2014	Saudi Arabia
PRJEB17503	ERR1720663	Human	2014	Saudi Arabia
PRJEB17503	ERR1725935	Human	2014	Saudi Arabia
PRJEB17503	ERR1725936	Human	2014	Saudi Arabia
PRJEB17503	ERR1725937	Human	2014	Saudi Arabia
PRJNA398288	SRR7828826	Human	2017	Saudi Arabia
PRJEB13304	ERR1351670	Human	2010	Singapore
PRJNA431029	SRR6505344	Human	2012	Singapore
PRJNA342893	SRR4302102	Human	2013	Singapore
PRJNA342893	SRR4302195	Human	2014	Singapore
PRJNA398288	SRR5936509	Human	2015	Singapore
PRJNA398288	SRR5936532	Human	2015	Singapore
PRJNA674942	SRR13077256	Human	2015	Singapore
PRJNA398288	SRR7828796	Human	2016	Singapore
PRJNA674942	SRR13077412	Human	2016	Singapore
PRJNA554399	SRR13062328	Human	2017	South Korea
PRJNA577622	SRR10291815	Human	2018	Spain
PRJEB39739	ERR4426173	Human	2014	Sweden
PRJEB29576	ERR2935348	Human	2014	Switzerland
PRJEB29576	ERR2935763	Human	2014	Switzerland
PRJEB29576	ERR2935295	Human	2014	Switzerland
PRJEB29576	ERR2935512	Human	2014	Switzerland
PRJEB29576	ERR2935664	Human	2014	Switzerland
PRJEB29576	ERR2935604	Human	2014	Switzerland
PRJEB29576	ERR2935696	Human	2014	Switzerland
PRJEB48744	ERR7339059	Human	2015	Switzerland
PRJEB28660	ERR2796982	Human	2017	Switzerland
PRJNA744003	SRR15047242	Human	2019	Switzerland
PRJNA744003	SRR15047229	Human	2020	Switzerland
PRJNA744003	SRR15047213	Human	2020	Switzerland
PRJNA744003	SRR15047209	Human	2020	Switzerland
PRJNA744003	SRR15047206	Human	2020	Switzerland
PRJNA744003	SRR15047202	Human	2020	Switzerland
PRJNA233862	SRR1186782	Human	2009	Tanzania
PRJDB5929	DRR122195	Human	2012	Thailand
PRJDB5929	DRR122194	Human	2014	Thailand
PRJDB5929	DRR122457	Human	2015	Thailand
PRJDB5929	DRR150296	Human	2015	Thailand
PRJDB5929	DRR150300	Human	2015	Thailand
PRJDB5929	DRR150301	Human	2015	Thailand
PRJDB5929	DRR150303	Human	2015	Thailand
PRJDB5929	DRR150307	Human	2015	Thailand
PRJDB5929	DRR150327	Human	2015	Thailand
PRJNA389557	SRR5942540	Human	2015	Thailand
PRJDB5929	DRR122464	Human	2016	Thailand
PRJDB5929	DRR122527	Human	2016	Thailand
PRJDB5929	DRR122531	Human	2016	Thailand
PRJDB5929	DRR122550	Human	2016	Thailand
PRJDB5929	DRR122563	Human	2016	Thailand
PRJDB5929	DRR122565	Human	2016	Thailand
PRJDB5929	DRR150331	Human	2016	Thailand
PRJDB5929	DRR150349	Human	2016	Thailand
PRJDB5929	DRR150388	Human	2016	Thailand
PRJDB5929	DRR150403	Human	2016	Thailand
PRJDB5929	DRR150406	Human	2016	Thailand
PRJDB5929	DRR150407	Human	2016	Thailand
PRJDB5929	DRR150415	Human	2016	Thailand
PRJDB5929	DRR150416	Human	2016	Thailand
PRJDB5929	DRR150417	Human	2016	Thailand
PRJDB5929	DRR150419	Human	2016	Thailand
PRJDB5929	DRR150420	Human	2016	Thailand
PRJDB5929	DRR150421	Human	2016	Thailand
PRJDB5929	DRR150423	Human	2016	Thailand
PRJDB5929	DRR150451	Human	2016	Thailand
PRJDB5929	DRR150460	Human	2016	Thailand
PRJDB5929	DRR150473	Human	2016	Thailand
PRJDB5929	DRR150490	Human	2016	Thailand
PRJDB5929	DRR150491	Human	2016	Thailand
PRJDB5929	DRR150496	Human	2016	Thailand
PRJDB5929	DRR150497	Human	2016	Thailand
PRJDB5929	DRR150498	Human	2016	Thailand
PRJDB5929	DRR150515	Human	2016	Thailand
PRJDB5929	DRR150518	Human	2016	Thailand
PRJDB5929	DRR150520	Human	2016	Thailand
PRJDB5929	DRR150521	Human	2016	Thailand
PRJDB5929	DRR150522	Human	2016	Thailand
PRJDB5929	DRR150524	Human	2016	Thailand
PRJDB5929	DRR150528	Human	2016	Thailand
PRJDB5929	DRR150531	Human	2016	Thailand
PRJDB5929	DRR150536	Human	2016	Thailand
PRJDB5929	DRR150538	Human	2016	Thailand
PRJDB5929	DRR150553	Human	2016	Thailand
PRJDB5929	DRR150554	Human	2016	Thailand
PRJDB5929	DRR150556	Human	2016	Thailand
PRJNA389557	SRR5660163	Human	2016	Thailand
PRJNA389557	SRR5942764	Human	2016	Thailand
PRJNA389557	SRR5943517	Human	2016	Thailand
PRJNA389557	SRR5943569	Human	2016	Thailand
PRJDB5929	DRR150567	Human	2017	Thailand
PRJDB5929	DRR150582	Human	2017	Thailand
PRJDB5929	DRR150585	Human	2017	Thailand
PRJDB5929	DRR150586	Human	2017	Thailand
PRJDB5929	DRR150603	Human	2017	Thailand
PRJDB5929	DRR150613	Human	2017	Thailand
PRJDB5929	DRR150614	Human	2017	Thailand
PRJDB5929	DRR150625	Human	2017	Thailand
PRJDB5929	DRR150630	Human	2017	Thailand
PRJDB5929	DRR150640	Human	2017	Thailand
PRJDB5929	DRR150648	Human	2017	Thailand
PRJDB5929	DRR150665	Human	2017	Thailand
PRJDB5929	DRR150675	Human	2017	Thailand
PRJDB5929	DRR150676	Human	2017	Thailand
PRJDB5929	DRR150680	Human	2017	Thailand
PRJDB5929	DRR150682	Human	2017	Thailand
PRJDB5929	DRR150691	Human	2017	Thailand
PRJDB5929	DRR150692	Human	2017	Thailand
PRJDB5929	DRR150694	Human	2017	Thailand
PRJDB5929	DRR150703	Human	2017	Thailand
PRJDB5929	DRR150704	Human	2017	Thailand
PRJDB5929	DRR150709	Human	2017	Thailand
PRJDB5929	DRR150717	Human	2017	Thailand
PRJDB5929	DRR150719	Human	2017	Thailand
PRJDB5929	DRR150720	Human	2017	Thailand
PRJDB5929	DRR150724	Human	2017	Thailand
PRJDB5929	DRR150725	Human	2017	Thailand
PRJDB5929	DRR150727	Human	2017	Thailand
PRJDB5929	DRR150729	Human	2017	Thailand
PRJDB5929	DRR150730	Human	2017	Thailand
PRJDB5929	DRR150752	Human	2017	Thailand
PRJDB5929	DRR150754	Human	2017	Thailand
PRJDB5929	DRR150758	Human	2017	Thailand
PRJDB5929	DRR150759	Human	2017	Thailand
PRJDB5929	DRR150760	Human	2017	Thailand
PRJDB5929	DRR150767	Human	2017	Thailand
PRJNA532291	SRR8916347	Human	2017	Thailand
PRJNA532291	SRR8916349	Human	2017	Thailand
PRJNA532291	SRR8916496	Human	2017	Thailand
PRJDB7066	DRR138472	Human	2018	Thailand
PRJEB38313	ERR4220727	Human	2018	Thailand
PRJEB38313	ERR4220805	Human	2018	Thailand
PRJEB38313	ERR4221047	Human	2018	Thailand
PRJNA532291	SRR8919638	Human	2018	Thailand
PRJNA454281	SRR7211943	Human	2015	United Kingdom
PRJNA454281	SRR7211944	Human	2015	United Kingdom
PRJNA315192	SRR15366107	Human	2019	United Kingdom
PRJNA315192	SRR14866145	Human	2021	United Kingdom
PRJNA288601	SRR3982152	Human	2012	United States
PRJNA300553		Human	2012	United States
PRJNA234126	SRR1187805	Human	2013	United States
PRJNA316786	SRR3999074	Human	2013	United States
PRJNA316786	SRR3999080	Human	2013	United States
PRJNA388450	SRR5642118	Human	2013	United States
PRJNA388450	SRR5642122	Human	2013	United States
PRJNA388450	SRR5642082	Human	2013	United States
PRJNA288601	SRR4017857	Human	2014	United States
PRJNA288601	SRR4017900	Human	2014	United States
PRJNA288601	SRR4017926	Human	2014	United States
PRJNA288601	SRR4035121	Human	2014	United States
PRJNA288601	SRR4065662	Human	2014	United States
PRJNA445400	SRR6892691	Human	2014	United States
PRJNA445400	SRR6892686	Human	2014	United States
PRJNA445400	SRR6892776	Human	2014	United States
PRJNA445400	SRR6892805	Human	2014	United States
PRJNA435617	SRR7839402	Human	2015	United States
PRJNA278886	SRR5806867	Human	2016	United States
PRJNA278886	SRR3932426	Human	2016	United States
PRJNA288601	SRR10376981	Human	2016	United States
PRJNA436242	SRR6791869	Human	2016	United States
PRJNA288601	SRR12902551	Human	2017	United States
PRJNA288601	SRR12902560	Human	2017	United States
PRJNA288601	SRR12902660	Human	2017	United States
PRJNA288601	SRR12902726	Human	2017	United States
PRJNA288601	SRR12902467	Human	2017	United States
PRJNA288601	SRR12902469	Human	2017	United States
PRJNA659498	SRR13080127	Human	2017	United States
PRJNA659498	SRR13080108	Human	2017	United States
PRJNA686978	SRR13893749	Human	2017	United States
PRJNA288601	SRR13087678	Human	2018	United States
PRJNA288601	SRR13086322	Human	2018	United States
PRJNA288601	SRR13129376	Human	2018	United States
PRJNA475751	SRR9647673	Human	2018	United States
PRJNA288601	SRR12009633	Human	2019	United States
PRJNA288601	SRR11594606	Human	2019	United States
PRJNA288601	SRR13088916	Human	2019	United States
PRJNA288601	SRR13088888	Human	2019	United States
PRJNA288601	SRR13158517	Human	2019	United States
PRJNA288601	SRR13158516	Human	2019	United States
PRJNA288601	SRR13158543	Human	2019	United States
PRJNA288601	SRR13158668	Human	2019	United States
PRJNA288601	SRR13158594	Human	2019	United States
PRJNA288601	SRR16610211	Human	2019	United States
PRJNA288601	SRR16610123	Human	2019	United States
PRJNA288601	SRR12358934	Human	2019	United States
PRJNA288601	SRR11402693	Human	2019	United States
PRJNA288601	SRR15566318	Human	2019	United States
PRJNA288601	SRR15566308	Human	2019	United States
PRJNA288601	SRR12009624	Human	2019	United States
PRJNA475751	SRR12764114	Human	2019	United States
PRJNA288601	SRR12352253	Human	2020	United States
PRJNA288601	SRR12352155	Human	2020	United States
PRJNA288601	SRR12903874	Human	2020	United States
PRJNA288601	SRR12903890	Human	2020	United States
PRJNA288601	SRR12903834	Human	2020	United States
PRJNA288601	SRR13619173	Human	2020	United States
PRJNA288601	SRR13619167	Human	2020	United States
PRJNA288601	SRR13159140	Human	2020	United States
PRJNA288601	SRR16893801	Human	2020	United States
PRJNA288601	SRR16893796	Human	2020	United States
PRJNA288601	SRR12358931	Human	2020	United States
PRJNA288601	SRR12358930	Human	2020	United States
PRJNA288601	SRR13337510	Human	2020	United States
PRJNA288601	SRR13337502	Human	2020	United States
PRJNA288601	SRR13337497	Human	2020	United States
PRJNA288601	SRR14095488	Human	2020	United States
PRJNA288601	SRR12519144	Human	2020	United States
PRJNA288601	SRR15566252	Human	2020	United States
PRJNA659498	SRR13371312	Human	2020	United States
PRJNA659498	SRR13371311	Human	2020	United States
PRJNA732585	SRR14761853	Human	2020	United States
PRJNA288601	SRR16952088	Human	2021	United States
PRJNA288601	SRR15676384	Human	2021	United States
PRJNA288601	SRR15914426	Human	2021	United States
PRJNA288601	SRR14760387	Human	2021	United States
PRJNA288601	SRR14760398	Human	2021	United States
PRJNA288601	SRR16964819	Human	2021	United States
PRJNA288601	SRR17311980	Human	2021	United States
PRJNA318591	SRR16507333	Human	2021	United States
PRJNA776024	SRR16617683	Human	2021	United States
PRJEB30967	ERR3094184	Human	2014	Vietnam
PRJEB39354	ERR4342172	Human	2017	Vietnam
PRJEB39354	ERR4342187	Human	2018	Vietnam

## Sheet: Table-2
details the distribution of isolates by country and year.
Country Name	2009	2010	2011	2012	2013	2014	2015	2016	2017	2018	2019	2020	2021	Total
Australia	1	0	0	0	4	4	4	4	15	13	9	2	0	56
Benin	0	0	0	0	0	0	0	0	0	0	2	0	0	2
Brazil	0	0	2	0	0	0	0	1	0	0	0	0	0	3
Cambodia	0	0	0	0	0	0	0	3	0	0	0	0	0	3
Canada	2	1	0	1	0	6	3	1	5	0	0	0	0	19
China	0	0	0	2	0	0	1	3	9	6	2	13	42	78
Denmark	0	0	0	0	0	0	4	2	1	7	0	0	0	14
Ethiopia	0	0	0	0	0	0	0	2	0	0	0	0	0	2
France	0	0	1	1	6	16	25	0	2	1	0	0	0	52
Gambia	0	0	0	0	0	0	0	0	0	3	0	0	0	3
Germany	0	1	2	12	2	7	4	0	0	0	2	0	0	30
Ghana	0	0	0	0	0	0	0	0	0	1	0	0	0	1
Ireland	0	0	0	0	0	0	0	1	0	0	0	0	0	1
Israel	0	0	0	0	1	36	19	0	0	0	0	0	0	56
Italy	0	0	0	0	0	0	0	0	1	0	0	0	0	1
Laos	0	0	0	0	0	0	1	0	0	0	0	0	0	1
Lebanon	0	0	0	0	0	0	0	1	0	0	0	0	0	1
Madagascar	0	0	0	0	0	0	0	0	0	0	2	0	0	2
Myanmar [Burma]	0	0	0	0	0	0	0	0	0	2	0	0	0	2
Nepal	0	0	1	0	0	0	0	0	0	0	0	0	0	1
Netherlands	0	0	0	0	2	0	0	2	0	0	0	0	0	4
New Zealand	0	0	0	0	0	0	0	2	0	0	0	0	0	2
Nigeria	0	0	0	0	0	0	0	0	0	0	5	10	0	15
Oman	0	0	0	0	0	0	3	0	0	0	0	0	0	3
Pakistan	0	0	0	0	0	0	7	0	0	0	2	0	0	9
Qatar	0	0	0	0	0	0	2	2	4	5	3	2	0	18
Rwanda	0	0	0	0	0	5	0	0	0	0	0	0	0	5
Saudi Arabia	0	0	0	0	0	7	0	0	1	0	0	0	0	8
Singapore	0	1	0	1	1	1	3	2	0	0	0	0	0	9
South Korea	0	0	0	0	0	0	0	0	1	0	0	0	0	1
Spain	0	0	0	0	0	0	0	0	0	1	0	0	0	1
Sweden	0	0	0	0	0	1	0	0	0	0	0	0	0	1
Switzerland	0	0	0	0	0	7	1	0	1	0	1	5	0	15
Tanzania	1	0	0	0	0	0	0	0	0	0	0	0	0	1
Thailand	0	0	0	1	0	1	8	44	39	5	0	0	0	98
United Kingdom	0	0	0	0	0	0	2	0	0	0	1	0	1	4
United States	0	0	0	2	6	9	1	4	9	4	17	21	9	82
Vietanam	0	0	0	0	0	1	0	0	1	1	0	0	0	3
														607
